# Supplementary material for: Estimating age-based antiretroviral therapy costs for HIV-infected children in resource-limited settings based on World Health Organization weight-based dosing recommendations
Source: BMC Health Serv Res. 2014 May 2;14:201. doi: 10.1186/1472-6963-14-201 (PMC4021070; doi:10.1186/1472-6963-14-201)
Supplement: Additional file 1 — Calculate monthly ART costs by regimen and age. [file 1472-6963-14-201-S1.xlsx]

## Sheet: Instructions
	Instructions:
	The Pediatric ARV Costing Tool is intended to provide estimates of monthly pediatric antiretroviral therapy regimens by age for children 6 months to 13 years old. Below are step by step instructions for modifying the tool for individual programs or sites.
	1. Update the data in Tabs 1-3 if necessary:
		1. Input - Drug Recomendations by Weight
		2. Input - Unit Cost by Drug
		3. Input - Weight-Age Standards
	Follow the instructions in each worksheet. Cells highlighted in blue are able to be edited by user.
	2. Tabs 4 and 5 titled 'Output' provide calculations based on the data provided in the input tabs. These worksheets are not modifiable.
	3. Proceed to the Monthly Regimen Cost Calculator (Tab 6) to perform all calculations. Follow the instructions within the worksheet to enter in age and regimen composition.
	NOTE: Information in this document is intended for the use of program planners in estimating medication costs. No information in this document is intended for use in the clinical care of patients, in particular in the determination of medication doses for individual patients. In addition, we recognize that the weight-for-age distribution may differ substantially between cohorts, and program manag…
	Kathleen Doherty, Stephen Resch and Zach Ward
	This work was supported by the National Institutes of Health, including the National Institute of Allergy and Infectious Disease (NIAID: K01 AI078754 (ALC); R01 AI058736 (KD) and the IMPAACT network (NIAID and the Eunice Kennedy Shriver National Institute of Child Health and Human Development (NICHD) through a subaward from Johns Hopkins University: UM AI068632 (KD); and the World Health Organiza…

## Sheet: 1. Input -Drug Recs by Weight
	Dosing Recommendations by Weight
	Instructions: Update the following table with drug products (Column B) and corresponding dosage recommendations (Columns C-I) by weight band. Dosing recommendations should be in mg (for tablets or capsules) or mL (for liquids) per day. All cells highlighted in blue may be modified by the user. For drugs that are not recommended for a certain weight band, please leave the cell blank.
			To be filled in by user
	Drug Product and Dosage	Weight Bands
		3-5.9 kgs	6-9.9 kgs	10-13.9kg	14-19.9 kgs	20-24.9 kgs	25-34.9 kgs	35+ kgs
	ABC (20mg/ml)	6	8	12
	ABC (300mg)						2	2
	ABC (60mg)	2	3	4	5	6
	d4T (1mg/ml)	12	18
	d4T (15mg)			2
	d4T (20mg)				2	2
	d4T (30mg)						2	2
	3TC (10mg/ml)	6	8	12
	3TC (150mg)				1	1.5	2	2
	EFV (200 mg)			1	1.5	1.5	2
	EFV (600 mg)							1
	LPV/r (80/20mg/ml)	2	3	4	5	6
	LPV/r (100/25mg)			3	4	4	6
	LPV/r (200/50mg)							4
	NVP (10mg/ml)	10	16	20
	NVP (200mg)						2	2
	NVP (50mg)	2	3	4	5	6
	ZDV (10mg/ml)	12	18	24
	ZDV (300mg)						2	2
	ZDV (60mg)	2	3	4	5	6
	ZDV/3TC (60mg/30mg)	2	3	4	5	6
	ZDV/3TC (300mg/150mg)						2	2
	ZDV/3TC/NVP (60mg/30mg/50mg)	2	3	4	5	6
	ZDV/3TC/NVP (300mg/150mg/200mg)						2	2
	d4T/3TC (6mg/30mg)	2	3	4	5	6
	d4T/3TC (30mg/150mg)						2	2
	d4T/3TC/NVP (6mg/30mg/50mg)	2	3	4	5	6
	d4T/3TC/NVP (30mg/150mg/200mg)						2	2
	ABC/3TC (60mg/30mg)	2	3	4	5	6
	ABC/3TC (600mg/300mg)						1	1
	** Dosing recommendations shown here are from Annex E of the 2010 WHO Pediatric Guidelines and Annex 7 of the WHO Consolidated Guidelines (in press)
	http://www.who.int/hiv/pub/paediatric/infants2010/en/index.html

## Sheet: 2. Input - Unit Cost by Drug
	Unit Costs by Drug
	Instructions: Update the following table with current unit costs per drug product (currently shown in $US). Unit costs are calculated as cost per individual tablet or capsule, or per mL of liquid formulation.
			To be filled in by user
	Drug Product and Dosage	Unit Cost ($)
	ABC (20mg/ml)	0.06
	ABC (300mg)	0.26
	ABC (60mg)	0.09
	d4T (1mg/ml)	0.01
	d4T (15mg)	0.02
	d4T (20mg)	0.02
	d4T (30mg)	0.03
	3TC (10mg/ml)	0.01
	3TC (150mg)	0.04
	EFV (200 mg)	0.11
	EFV (600 mg)	0.15
	LPV/r (80/20mg/ml)	0.19
	LPV/r (100/25mg)	0.14
	LPV/r (200/50mg)	0.26
	NVP (10mg/ml)	0.01
	NVP (200mg)	0.05
	NVP (50mg)	0.045
	ZDV (10mg/ml)	0.01
	ZDV (300mg)	0.12
	ZDV (60mg)	0.05
	ZDV/3TC (60mg/30mg)	0.05
	ZDV/3TC (300mg/150mg)	0.15
	ZDV/3TC/NVP (60mg/30mg/50mg)	0.07
	ZDV/3TC/NVP (300mg/150mg/200mg)	0.19
	d4T/3TC (6mg/30mg)	0.03
	d4T/3TC (30mg/150mg)	0.06
	d4T/3TC/NVP (6mg/30mg/50mg)	0.04
	d4T/3TC/NVP (30mg/150mg/200mg)	0.11
	ABC/3TC (60mg/30mg)	0.09
	ABC/3TC (600mg/300mg)	0.583
	** Unit costs shown here are from the May 2012 Clinton Health Access Initiatives (CHAI) ceiling price list (http://d2pd3b5abq75bb.cloudfront.net/2012/07/12/15/03/07/163/CHAI_ARV_Ceiling_Price_List_May_2012.pdf)
	Formulations not included from the CHAI price list were taken from the Medecins San Frontieres (MSF) Access Campaign (http://utw.msfaccess.org/)

## Sheet: 3. Input- Weight-Age Standards
	Weight-by-Age Classifications
	Instructions: The following table depicts the probability that an HIV-infected pediatric patient of any specified age will be in each of the following weight bands used in the drug dosage recommendations. These weight-by-age distributions are used to transform the monthly drug costs by weight into monthy drug costs by age. Our procedure for determining these values is listed in a footnote at the …
			To be filled in by user
					Proportion Male:		0.5
	Males:
	Weight Bands	Age (years)
		0.5	1	2	3	4	5	6	7	8	9	10	11	12	13
	3-5.9 kgs	0.124069	0.000109206	2.3627e-09	3.79099e-16	9.0278e-26	2.6105e-34	5.72769e-46	2.77382e-68	6.59471e-99	2.1489e-115	6.30507e-106	5.40885e-87	1.33547e-73	2.81336e-70
	6-9.9 kgs	0.875315	0.855221	0.21989	0.0252188	0.000863831	1.25738e-05	5.1344e-08	1.08828e-11	1.19851e-16	8.15553e-21	2.3777e-22	3.00321e-22	1.57986e-22	1.05411e-24
	10-13.9kg	0.000616157	0.144633	0.76886	0.844874	0.543437	0.209108	0.0478591	0.00542831	0.00026002	8.91215e-06	5.13228e-07	4.78355e-08	2.87249e-09	3.18058e-11
	14-19.9 kgs	5.51665e-10	3.70417e-05	0.0112501	0.129824	0.451266	0.750223	0.792121	0.61958	0.371068	0.168655	0.0596654	0.0163749	0.00295824	0.000242419
	20-24.9 kgs	0	3.56615e-12	6.26395e-08	8.39849e-05	0.00436595	0.0389841	0.14626	0.316242	0.468119	0.503458	0.401861	0.241314	0.103037	0.026254
	25-34.9 kgs	0	0	8.92841e-13	1.38937e-07	6.76609e-05	0.00166347	0.0135696	0.0568887	0.151486	0.299768	0.469195	0.592513	0.6028	0.471485
	35+ kgs	0	0	0	2.93809e-12	8.99737e-08	8.72664e-06	0.000189844	0.00186122	0.0090674	0.0281101	0.0692777	0.149797	0.291205	0.502019
	Females:
	Weight Bands	Age (years)
		0.5	1	2	3	4	5	6	7	8	9	10	11	12	13
	3-5.9 kgs	0.366998	0.00111552	1.09156e-10	1.18872e-16	8.08702e-24	3.83392e-35	2.13722e-48	7.88824e-56	2.48837e-54	1.44873e-49	1.28258e-47	3.54363e-52	1.28765e-68	5.19384e-113
	6-9.9 kgs	0.632998	0.960738	0.349734	0.0628566	0.00515597	9.68111e-05	4.35854e-07	2.20759e-09	5.81566e-11	4.836e-12	1.96306e-13	4.025e-16	1.12024e-21	7.93495e-34
	10-13.9kg	4.01679e-06	0.0381453	0.643308	0.839836	0.643479	0.314565	0.0912356	0.0171199	0.00269439	0.000384791	3.68089e-05	1.20526e-06	3.78106e-09	6.79835e-14
	14-19.9 kgs	0	1.01824e-06	0.00695764	0.0969709	0.344432	0.642679	0.766232	0.656266	0.435581	0.225837	0.0869236	0.0216235	0.00255546	7.32796e-05
	20-24.9 kgs	0	4.996e-15	8.56755e-07	0.00033036	0.00657256	0.0388048	0.124053	0.266772	0.409096	0.457557	0.378011	0.225871	0.0893902	0.0190289
	25-34.9 kgs	0	0	1.3273e-09	6.05407e-06	0.000354948	0.00372914	0.0176607	0.0566972	0.142673	0.287172	0.458392	0.578884	0.57944	0.45861
	35+ kgs	0	0	7.91589e-14	2.11349e-08	5.83999e-06	0.000125307	0.000818287	0.00314447	0.00995535	0.0290493	0.0766371	0.173621	0.328615	0.522288
	Total Cohort:
	Weight Bands	Age (years)
		0.5	1	2	3	4	5	6	7	8	9	10	11	12	13
	3-5.9 kgs	0.245533	0.000612363	1.23593e-09	2.48986e-16	4.08865e-24	1.49695e-34	2.87453e-46	3.94412e-56	1.24418e-54	7.24367e-50	6.4129e-48	1.77182e-52	6.43833e-69	1.40668e-70
	6-9.9 kgs	0.754157	0.90798	0.284812	0.0440377	0.0030099	5.46925e-05	2.43599e-07	1.10924e-09	2.90784e-11	2.418e-12	9.81528e-14	2.0125e-16	6.39112e-22	5.27053e-25
	10-13.9kg	0.000310087	0.0913891	0.706084	0.842355	0.593458	0.261837	0.0695474	0.0112741	0.00147721	0.000196851	1.86611e-05	6.26549e-07	3.32677e-09	1.59369e-11
	14-19.9 kgs	2.75833e-10	1.903e-05	0.00910386	0.113397	0.397849	0.696451	0.779177	0.637923	0.403325	0.197246	0.0732945	0.0189992	0.00275685	0.000157849
	20-24.9 kgs	0	1.78557e-12	4.59697e-07	0.000207173	0.00546925	0.0388944	0.135157	0.291507	0.438607	0.480508	0.389936	0.233592	0.0962135	0.0226414
	25-34.9 kgs	0	0	6.64096e-10	3.09651e-06	0.000211304	0.0026963	0.0156152	0.056793	0.147079	0.29347	0.463794	0.585699	0.59112	0.465048
	35+ kgs	0	0	3.95795e-14	1.05689e-08	2.96498e-06	6.70168e-05	0.000504066	0.00250284	0.00951137	0.0285797	0.0729574	0.161709	0.30991	0.512153
** Weight-by-age standards were tabulated from the WHO Child Growth Standards for children <5 years and from the CDC Growth Charts for children ages ≥5 years. The equations used to generate these age-specific weight distributions rely on three key parameters: the median (M) weight, the generalized coefficient of variation (S), and the power in the Box-Cox transformation (L). To account for lower …

## Sheet: 4. Output -Mthly Cost by Weight
Monthly ART Costs by Weight
Drug Product and Dosage	Weight Bands
	3-5.9 kgs	6-9.9 kgs	10-13.9kg	14-19.9 kgs	20-24.9 kgs	25-34.9 kgs	35+ kgs
ABC (20mg/ml)	10.944	14.592	21.888	0	0	0	0
ABC (300mg)	0	0	0	0	0	15.808	15.808
ABC (60mg)	5.472	8.208	10.944	13.68	16.416	0	0
d4T (1mg/ml)	3.648	5.472	0	0	0	0	0
d4T (15mg)	0	0	1.216	0	0	0	0
d4T (20mg)	0	0	0	1.216	1.216	0	0
d4T (30mg)	0	0	0	0	0	1.824	1.824
3TC (10mg/ml)	1.824	2.432	3.648	0	0	0	0
3TC (150mg)	0	0	0	1.216	1.824	2.432	2.432
EFV (200 mg)	0	0	3.344	5.016	5.016	6.688	0
EFV (600 mg)	0	0	0	0	0	0	4.56
LPV/r (80/20mg/ml)	11.552	17.328	23.104	28.88	34.656	0	0
LPV/r (100/25mg)	0	0	12.768	17.024	17.024	25.536	0
LPV/r (200/50mg)	0	0	0	0	0	0	31.616
NVP (10mg/ml)	3.04	4.864	6.08	0	0	0	0
NVP (200mg)	0	0	0	0	0	3.04	3.04
NVP (50mg)	2.736	4.104	5.472	6.84	8.208	0	0
ZDV (10mg/ml)	3.648	5.472	7.296	0	0	0	0
ZDV (300mg)	0	0	0	0	0	7.296	7.296
ZDV (60mg)	3.04	4.56	6.08	7.6	9.12	0	0
ZDV/3TC (60mg/30mg)	3.04	4.56	6.08	7.6	9.12	0	0
ZDV/3TC (300mg/150mg)	0	0	0	0	0	9.12	9.12
ZDV/3TC/NVP (60mg/30mg/50mg)	4.256	6.384	8.512	10.64	12.768	0	0
ZDV/3TC/NVP (300mg/150mg/200mg)	0	0	0	0	0	11.552	11.552
d4T/3TC (6mg/30mg)	1.824	2.736	3.648	4.56	5.472	0	0
d4T/3TC (30mg/150mg)	0	0	0	0	0	3.648	3.648
d4T/3TC/NVP (6mg/30mg/50mg)	2.432	3.648	4.864	6.08	7.296	0	0
d4T/3TC/NVP (30mg/150mg/200mg)	0	0	0	0	0	6.688	6.688
ABC/3TC (60mg/30mg)	5.472	8.208	10.944	13.68	16.416	0	0
ABC/3TC (600mg/300mg)	0	0	0	0	0	17.7232	17.7232
NOTE: Monthly costs are calculated based on daily costs multiplied by 30.4 average days per month.
All monthly costs that amount to $0.00 simply means that the particular dose of a drug product is not recommended at at that weight band.

## Sheet: Output - Monthly Cost by We (2)
	Monthly ART Costs by Drug
	Drug Product and Dosage	Weight Bands
		3-5.9 kgs	6-9.9 kgs	10-13.9kg	14-19.9 kgs	20-24.9 kgs	25-34.9 kgs	35+ kgs
	ABC<	10.944	14.592	21.888	13.68	16.416	15.808	15.808
	ABC>	5.472	8.208	10.944	13.68	16.416	15.808	15.808
	d4T<	3.648	5.472	1.216	1.216	1.216	1.824	1.824
	d4T>	3.648	5.472	1.216	1.216	1.216	1.824	1.824
	3TC<	1.824	2.432	3.648	1.216	1.824	2.432	2.432
	3TC>	1.824	2.432	3.648	1.216	1.824	2.432	2.432
	EFV<	0	0	3.344	5.016	5.016	6.688	4.56
	EFV>	0	0	3.344	5.016	5.016	6.688	4.56
	LPV/r<	11.552	17.328	23.104	28.88	34.656	25.536	31.616
	LPV/r>	11.552	17.328	12.768	17.024	17.024	25.536	31.616
	NVP<	3.04	4.864	6.08	6.84	8.208	3.04	3.04
	NVP>	2.736	4.104	5.472	6.84	8.208	3.04	3.04
	AZT<	3.648	5.472	7.296	7.6	9.12	7.296	7.296
	AZT>	3.04	4.56	6.08	7.6	9.12	7.296	7.296
	AZT/3TC<	3.04	4.56	6.08	7.6	9.12	9.12	9.12
	AZT/3TC>	3.04	4.56	6.08	7.6	9.12	9.12	9.12
	AZT/3TC/NVP<	4.256	6.384	8.512	10.64	12.768	11.552	11.552
	AZT/3TC/NVP>	4.256	6.384	8.512	10.64	12.768	11.552	11.552
	d4T/3TC<	1.824	2.736	3.648	4.56	5.472	3.648	3.648
	d4T/3TC>	1.824	2.736	3.648	4.56	5.472	3.648	3.648
	d4T/3TC/NVP<	2.432	3.648	4.864	6.08	7.296	6.688	6.688
	d4T/3TC/NVP>	2.432	3.648	4.864	6.08	7.296	6.688	6.688
	ABC/3TC<	5.472	8.208	10.944	13.68	16.416	17.7232	17.7232
	ABC/3TC>	5.472	8.208	10.944	13.68	16.416	17.7232	17.7232
	0	0	0	0	0	0	0
	NOTE: Monthly costs are calculated based on daily costs multiplied by 30.4 average days per month.
	All monthly costs that amount to $0.00 simply means that the particular dose of a drug product is not recommended at at that weight band.

## Sheet: 5. Output - Mthly Cost by Age
Monthly ART Costs by Age
	Age Bands (years)
Drug Product and Dosage	0.5	1	2	3	4	5	6	7	8	9	10	11	12	13
ABC<	13.6986	15.2565	19.7353	20.6348	18.5693	15.9415	14.6549	14.6963	15.2254	15.6816	15.8892	15.9096	15.8606	15.8214
ABC>	7.53707	8.45647	10.1897	11.1349	12.0552	13.0756	13.8938	14.5729	15.2092	15.6795	15.889	15.9096	15.8606	15.8214
d4T<	5.02283	5.08185	2.42816	1.40343	1.22894	1.21791	1.2258	1.25205	1.31121	1.41181	1.54234	1.67042	1.76383	1.81014
d4T>	5.02283	5.08185	2.42816	1.40343	1.22894	1.21791	1.2258	1.25205	1.31121	1.41181	1.54234	1.67042	1.76383	1.81014
3TC<	2.28309	2.54273	3.27953	3.31829	2.66654	1.87986	1.48692	1.49276	1.67668	1.90024	2.10582	2.26687	2.37015	2.41804
3TC>	2.28309	2.54273	3.27953	3.31829	2.66654	1.87986	1.48692	1.49276	1.67668	1.90024	2.10582	2.26687	2.37015	2.41804
EFV<	0.00103693	0.3057	2.40681	3.38669	4.00899	4.58241	4.92559	5.09097	5.25511	5.49332	5.75816	5.92155	5.86303	5.56002
EFV>	0.00103693	0.3057	2.40681	3.38669	4.00899	4.58241	4.92559	5.09097	5.25511	5.49332	5.75816	5.92155	5.86303	5.56002
LPV/r<	15.9116	17.8525	21.5115	23.507	25.4483	27.5828	29.2081	30.3156	30.9391	30.7511	29.7808	28.7131	28.3069	28.8569
LPV/r>	15.9084	16.9077	14.1055	13.4524	14.501	15.9336	16.8683	17.496	18.4084	19.9382	22.0363	24.3691	26.5778	28.4558
NVP<	4.41652	4.97405	5.74059	6.11306	6.38969	6.6836	6.91078	7.00489	6.84385	6.2734	5.33376	4.3194	3.54771	3.15761
NVP>	3.76853	4.22823	5.09483	5.56744	6.02658	6.52436	6.8685	6.99803	6.84295	6.27328	5.33375	4.3194	3.54771	3.15761
ZDV<	5.02471	5.63762	6.77927	7.25053	7.42143	7.57856	7.77939	8.02164	8.21863	8.23241	8.02952	7.72785	7.47233	7.33735
ZDV>	4.18726	4.69804	5.66093	6.18606	6.69704	7.26012	7.69482	8.00793	8.21683	8.23217	8.0295	7.72785	7.47233	7.33735
ZDV/3TC<	4.18726	4.69804	5.66093	6.18607	6.69743	7.26516	7.72423	8.11608	8.50246	8.81959	9.00854	9.09112	9.11581	9.11976
ZDV/3TC>	4.18726	4.69804	5.66093	6.18607	6.69743	7.26516	7.72423	8.11608	8.50246	8.81959	9.00854	9.09112	9.11581	9.11976
ZDV/3TC/NVP<	5.86216	6.57725	7.9253	8.66049	9.37615	10.1679	10.7943	11.2904	11.713	11.9558	11.9593	11.8187	11.6665	11.5794
ZDV/3TC/NVP>	5.86216	6.57725	7.9253	8.66049	9.37615	10.1679	10.7943	11.2904	11.713	11.9558	11.9593	11.8187	11.6665	11.5794
d4T/3TC<	2.51236	2.81882	3.39656	3.71163	4.01807	4.35406	4.60513	4.76149	4.81585	4.70433	4.42609	4.0914	3.82601	3.68944
d4T/3TC>	2.51236	2.81882	3.39656	3.71163	4.01807	4.35406	4.60513	4.76149	4.81585	4.70433	4.42609	4.0914	3.82601	3.68944
d4T/3TC/NVP<	3.34981	3.75843	4.52874	4.94885	5.35782	5.81045	6.16958	6.45681	6.70676	6.85986	6.88048	6.81847	6.74482	6.70167
d4T/3TC/NVP>	3.34981	3.75843	4.52874	4.94885	5.35782	5.81045	6.16958	6.45681	6.70676	6.85986	6.88048	6.81847	6.74482	6.70167
ABC/3TC<	7.53707	8.45647	10.1897	11.1349	12.0557	13.0809	13.9247	14.6865	15.5091	16.2962	16.917	17.341	17.5863	17.693
ABC/3TC>	7.53707	8.45647	10.1897	11.1349	12.0557	13.0809	13.9247	14.6865	15.5091	16.2962	16.917	17.341	17.5863	17.693
0<	0	0	0	0
0>
NOTE: Monthly costs are calculated based on daily costs multiplied by 30.4 average days per month.
< : Patients are assumed to start the liquid formulation of the medication and then switch directly to adult tablets when recommended (by weight).
> : Patients are assumed to start pediatric tablet formulations of the medication at 6 months old and then switch to adult tablets when recommended (by weight).

## Sheet: Calcs -Regimen Costs
Calculate Monthly ART Costs by Regimen and Age
Step 1: Select the age of interest.
Age	0.5		1
Step 2: Selection formulation assumptions
Age to switch from liquid to tablet formulations?	4
Select up to 3 drug formulations to comprise the regimen of interest.
Formulation #1	LPV/r
Formulation #2	ZDV
Formulation #3	3TC
Resulting Regimen Monthly Cost
	0.5	1	2	3	4	5	6	7	8	9	10	11	12	13
Liquid Vs. Tablets	<	<	<	<	>	>	>	>	>	>	>	>	>	>
LPV/r	LPV/r<	LPV/r<	LPV/r<	LPV/r<	LPV/r>	LPV/r>	LPV/r>	LPV/r>	LPV/r>	LPV/r>	LPV/r>	LPV/r>	LPV/r>	LPV/r>
Match	9	9	9	9	10	10	10	10	10	10	10	10	10	10
LPV/r cost	15.9116	17.8525	21.5115	23.507	14.501	15.9336	16.8683	17.496	18.4084	19.9382	22.0363	24.3691	26.5778	28.4558
ZDV	ZDV<	ZDV<	ZDV<	ZDV<	ZDV>	ZDV>	ZDV>	ZDV>	ZDV>	ZDV>	ZDV>	ZDV>	ZDV>	ZDV>
Match	13	13	13	13	14	14	14	14	14	14	14	14	14	14
ZDV cost	5.02471	5.63762	6.77927	7.25053	6.69704	7.26012	7.69482	8.00793	8.21683	8.23217	8.0295	7.72785	7.47233	7.33735
3TC	3TC<	3TC<	3TC<	3TC<	3TC>	3TC>	3TC>	3TC>	3TC>	3TC>	3TC>	3TC>	3TC>	3TC>
Match	5	5	5	5	6	6	6	6	6	6	6	6	6	6
3TC cost	2.28309	2.54273	3.27953	3.31829	2.66654	1.87986	1.48692	1.49276	1.67668	1.90024	2.10582	2.26687	2.37015	2.41804
Total Cost	23.2194	26.0329	31.5703	34.0758	23.8646	25.0736	26.05	26.9966	28.302	30.0706	32.1716	34.3638	36.4203	38.2112

## Sheet: 6.Mthly Regimen Cost Calculator
	Calculate Monthly ART Costs by Regimen and Age
		To be filled in by user
	Step 1: Select the age of interest.
	Age	0.5
	Step 2: Selection formulation assumptions
	Age to switch from liquid to tablet formulations?	4
	Step 2: Select up to 3 drug formulations to comprise the regimen of interest.
	Formulation #1	LPV/r
	Formulation #2	ZDV
ABC	Formulation #3	3TC
d4T
3TC	Resulting Regimen Monthly Cost
EFV			0
LPV/r	Regimen:	LPV/r + ZDV + 3TC
NVP	Age:	0.5
ZDV
ZDV/3TC		Monthly Cost	** Note: If the monthly cost = $0.00, no formulation has been selected.
ZDV/3TC/NVP	LPV/r	15.9116
d4T/3TC	ZDV	5.02471
d4T/3TC/NVP	3TC	2.28309
ABC/3TC
	Total Regimen Cost:	23.2194
0
0.5
1
2
3
4
5
6
7
8
9
10
11
12
13
